# Supplementary material for: Heart and Skeletal Muscle Inflammation of Farmed Salmon Is Associated with Infection with a Novel Reovirus
Source: PLoS One. 2010 Jul 9;5(7):e11487. doi: 10.1371/journal.pone.0011487 (PMC2901333; doi:10.1371/journal.pone.0011487)
Supplement: Table S1 — a Ratio of virus burden (quantitated through the L1 viral gene), normalized using a salmon housekeeping gene (EF1A) and adjusted by a factor of 108 b Log transformation of the adjusted ratio L1/EF1A c Virus detection by real time RT-PCR d For statistical analyses, samples were considered positive whenever the adjusted log ratio was higher than 5.00 (0.03 MB XLS) [file pone.0011487.s010.xls]

## Sheet: Sheet1
Sample ID	Fish type	Disease status	Outbreak group/ disease phase	Tissue	L1/EF1A gene ratio (adjusted)a	log L1/EF1A gene ratiob	Virus detectionc	Positive/ negative (min=5.00)d
408-1	Farmed	HSMI	Farmed HSMI - peak phase	Heart/kidney	3.32147e+08	8.52	+	Positive
408-2	Farmed	HSMI	Farmed HSMI - peak phase	Heart/kidney	1.13778e+10	10.06	+	Positive
408-3	Farmed	HSMI	Farmed HSMI - peak phase	Heart/kidney	6.37317e+09	9.8	+	Positive
408-4	Farmed	HSMI	Farmed HSMI - peak phase	Heart/kidney	1.8404e+09	9.26	+	Positive
408-5	Farmed	HSMI	Farmed HSMI - peak phase	Heart/kidney	5.54355e+10	10.74	+	Positive
408-6	Farmed	HSMI	Farmed HSMI - peak phase	Heart/kidney	7.07485e+09	9.85	+	Positive
408-7	Farmed	HSMI	Farmed HSMI - peak phase	Heart/kidney	6.93151e+10	10.84	+	Positive
408-8	Farmed	HSMI	Farmed HSMI - peak phase	Heart/kidney	8.02981e+11	11.9	+	Positive
408-9	Farmed	HSMI	Farmed HSMI - peak phase	Heart/kidney	5.17158e+10	10.71	+	Positive
408-10	Farmed	HSMI	Farmed HSMI - peak phase	Heart/kidney	4.6477e+10	10.67	+	Positive
SK300	Farmed	HSMI	Farmed HSMI outbreak	Heart/kidney	28337000000	10.45	+	Positive
SK301	Farmed	HSMI	Farmed HSMI outbreak	Heart/kidney	1598200000	9.2	+	Positive
SK302	Farmed	HSMI	Farmed HSMI outbreak	Heart/kidney	1894400000	9.28	+	Positive
SK303	Farmed	HSMI	Farmed HSMI outbreak	Heart/kidney	19181000	7.28	+	Positive
SK304	Farmed	HSMI	Farmed HSMI outbreak	Heart/kidney	273170000	8.44	+	Positive
SK305	Farmed	HSMI	Farmed HSMI outbreak	Heart/kidney	26366000	7.42	+	Positive
SK306	Farmed	HSMI	Farmed HSMI outbreak	Heart/kidney	558340000	8.75	+	Positive
SK307	Farmed	HSMI	Farmed HSMI outbreak	Heart/kidney	593660000	8.77	+	Positive
SK308	Farmed	HSMI	Farmed HSMI outbreak	Heart/kidney	1964600000	9.29	+	Positive
562-1	Farmed	HSMI	Farmed HSMI - early phase	Heart/kidney	1365500	6.14	+	Positive
562-2	Farmed	HSMI	Farmed HSMI - early phase	Heart/kidney	1450200	6.16	+	Positive
562-3	Farmed	HSMI	Farmed HSMI - early phase	Heart/kidney	1250400	6.1	+	Positive
562-4	Farmed	HSMI	Farmed HSMI - early phase	Heart/kidney	963760	5.98	+	Positive
562-5	Farmed	HSMI	Farmed HSMI - early phase	Heart/kidney	21988	4.34	+	Negative
562-6	Farmed	HSMI	Farmed HSMI - early phase	Heart/kidney	16440000	7.22	+	Positive
562-7	Farmed	HSMI	Farmed HSMI - early phase	Heart/kidney	45865000	7.66	+	Positive
562-8	Farmed	HSMI	Farmed HSMI - early phase	Heart/kidney	150270	5.18	+	Positive
562-9	Farmed	HSMI	Farmed HSMI - early phase	Heart/kidney	276150	5.44	+	Positive
562-10	Farmed	HSMI	Farmed HSMI - early phase	Heart/kidney	11737000	7.07	+	Positive
PD 3511	Farmed	Healthy	Farmed healthy	Heart/kidney	762	2.88	+	Negative
PD 3512	Farmed	Healthy	Farmed healthy	Heart/kidney	116.86	2.07	+	Negative
PD 3513	Farmed	Healthy	Farmed healthy	Heart/kidney	2543.7	3.41	+	Negative
PD 3514	Farmed	Healthy	Farmed healthy	Heart/kidney	7860.1	3.9	+	Negative
PD 3515	Farmed	Healthy	Farmed healthy	Heart/kidney	4827.7	3.68	+	Negative
PD 3516	Farmed	Healthy	Farmed healthy	Heart/kidney	41.68	1.62	+	Negative
PD 3517	Farmed	Healthy	Farmed healthy	Heart/kidney	4515.5	3.65	+	Negative
PD 3518	Farmed	Healthy	Farmed healthy	Heart/kidney	0.58	-0.23	+	Negative
PD 3519	Farmed	Healthy	Farmed healthy	Heart/kidney	1050.5	3.02	+	Negative
PD 3520	Farmed	Healthy	Farmed healthy	Heart/kidney	2068.6	3.32	+	Negative
SF/08 350	Wild	Healthy	Wild healthy	Heart	.	.	-	Negative
SF/08 351	Wild	Healthy	Wild healthy	Heart	454.12	2.66	+	Negative
SF/08 353	Wild	Healthy	Wild healthy	Heart	.	.	-	Negative
SF/08 354	Wild	Healthy	Wild healthy	Heart	496.82	2.7	+	Negative
SF/08 315	Wild	Healthy	Wild healthy	Heart	.	.	-	Negative
SF/08 316	Wild	Healthy	Wild healthy	Heart	.	.	-	Negative
SF/08 319	Wild	Healthy	Wild healthy	Heart	.	.	-	Negative
SF/08 321	Wild	Healthy	Wild healthy	Heart	.	.	-	Negative
SF/08 325	Wild	Healthy	Wild healthy	Heart	.	.	-	Negative
SF/08 332	Wild	Healthy	Wild healthy	Heart	.	.	-	Negative
SF/08 338	Wild	Healthy	Wild healthy	Heart	0.63	-0.2	+	Negative
SF/08 48	Wild	Healthy	Wild healthy	Heart	.	.	-	Negative
SF/08 50	Wild	Healthy	Wild healthy	Heart	.	.	-	Negative
SF/08 53	Wild	Healthy	Wild healthy	Heart	.	.	-	Negative
SF/08 56	Wild	Healthy	Wild healthy	Heart	.	.	-	Negative
SF/08 60	Wild	Healthy	Wild healthy	Heart	.	.	-	Negative
SF/08 61	Wild	Healthy	Wild healthy	Heart	4962	3.7	+	Negative
SF/08 62	Wild	Healthy	Wild healthy	Heart	.	.	-	Negative
SF/08 63	Wild	Healthy	Wild healthy	Heart	.	.	-	Negative
SF/08 64	Wild	Healthy	Wild healthy	Heart	3123.2	3.49	+	Negative
SF/08 432	Wild	Healthy	Wild healthy	Heart	.	.	-	Negative
SF/08 438	Wild	Healthy	Wild healthy	Heart	.	.	-	Negative
SF/08 440	Wild	Healthy	Wild healthy	Heart	.	.	-	Negative
SF/08 442	Wild	Healthy	Wild healthy	Heart	.	.	-	Negative
SF/08 444	Wild	Healthy	Wild healthy	Heart	513.65	2.71	+	Negative
SF/08 446	Wild	Healthy	Wild healthy	Heart	.	.	-	Negative
SF/08 447	Wild	Healthy	Wild healthy	Heart	.	.	-	Negative
SF/08 452	Wild	Healthy	Wild healthy	Heart	36766	4.57	+	Negative
SF/08 453	Wild	Healthy	Wild healthy	Heart	.	.	-	Negative
SF/08 463	Wild	Healthy	Wild healthy	Heart	.	.	-	Negative
SF/08 464	Wild	Healthy	Wild healthy	Heart	.	.	-	Negative
SF/08 477	Wild	Healthy	Wild healthy	Heart	.	.	-	Negative
SF/08 491	Wild	Healthy	Wild healthy	Heart	.	.	-	Negative
SF/08 497	Wild	Healthy	Wild healthy	Heart	.	.	-	Negative
SF/08 508	Wild	Healthy	Wild healthy	Heart	.	.	-	Negative
SF/08 511	Wild	Healthy	Wild healthy	Heart	.	.	-	Negative
SF/08 517	Wild	Healthy	Wild healthy	Heart	.	.	-	Negative
SF/08 518	Wild	Healthy	Wild healthy	Heart	16.86	1.23	+	Negative
SF/08 519	Wild	Healthy	Wild healthy	Heart	.	.	-	Negative
SF/08 522	Wild	Healthy	Wild healthy	Heart	.	.	-	Negative
SF/08 198	Wild	Healthy	Wild healthy	Heart	4970600	6.7	+	Positive
SF/08 200	Wild	Healthy	Wild healthy	Heart	.	.	-	Negative
SF/08 201	Wild	Healthy	Wild healthy	Heart	.	.	-	Negative
SF/08 205	Wild	Healthy	Wild healthy	Heart	.	.	-	Negative
SF/08 206	Wild	Healthy	Wild healthy	Heart	.	.	-	Negative
SF/08 207	Wild	Healthy	Wild healthy	Heart	.	.	-	Negative
SF/08 208	Wild	Healthy	Wild healthy	Heart	37800000	7.58	+	Positive
SF/08 209	Wild	Healthy	Wild healthy	Heart	.	.	-	Negative
SF/08 210	Wild	Healthy	Wild healthy	Heart	.	.	-	Negative
SF/08 211	Wild	Healthy	Wild healthy	Heart	.	.	-	Negative
1 - 13	Wild	Healthy	Wild healthy	Heart	12	1.08	+	Negative
1 - 14	Wild	Healthy	Wild healthy	Heart	.	.	-	Negative
1 - 21	Wild	Healthy	Wild healthy	Heart	.	.	-	Negative
1 - 22	Wild	Healthy	Wild healthy	Heart	.	.	-	Negative
1 - 23	Wild	Healthy	Wild healthy	Heart	.	.	-	Negative
1 - 24	Wild	Healthy	Wild healthy	Heart	1.72	0.24	+	Negative
1H	Wild	Healthy	Wild healthy	Heart	53.59	1.73	+	Negative
2H	Wild	Healthy	Wild healthy	Heart	.	.	-	Negative
3H	Wild	Healthy	Wild healthy	Heart	.	.	-	Negative
1M	Wild	Healthy	Wild healthy	Muscle	40.11	1.6	+	Negative
2M	Wild	Healthy	Wild healthy	Muscle	.	.	-	Negative
3M	Wild	Healthy	Wild healthy	Muscle	168	2.23	+	Negative
1Mi	Wild	Healthy	Wild healthy	Spleen	.	.	-	Negative
2Mi	Wild	Healthy	Wild healthy	Spleen	.	.	-	Negative
3Mi	Wild	Healthy	Wild healthy	Spleen	.	.	-	Negative
521 - 6	Wild	Healthy	Wild healthy	Various organs	2.65	0.42	+	Negative
